# Supplementary material for: Animal Evidence for Synergistic Induction of Hepatic Injury by Dietary Fat and Alcohol Consumption and Its Potential Mechanisms
Source: J Pers Med. 2021 Apr 8;11(4):287. doi: 10.3390/jpm11040287 (PMC8070044; doi:10.3390/jpm11040287)
Supplement: Supplementary file 1 [file jpm-11-00287-s001.zip]

Archive with 6 entries (6 files):
- Fig S1.tif
- Fig S2.tif
- Supplementary tables.docx
- ~$pplementary figure legends.docx
- Fig S3.tif
- Supplementary figure legends.docx
